# Supplementary material for: From Waste to Value: Fruit Biofillers in Biodegradable Composite Materials
Source: Biomimetics (Basel). 2026 Apr 15;11(4):274. doi: 10.3390/biomimetics11040274 (PMC13114007; doi:10.3390/biomimetics11040274)
Supplement: Supplementary file 1 [file biomimetics-11-00274-s001.zip]

Archive with 1 entries (1 files):
- biomimetics-4240723-supplementary.pdf
